# Supplementary material for: Retinal Image Simulation of Subjective Refraction Techniques
Source: PLoS One. 2016 Mar 3;11(3):e0150204. doi: 10.1371/journal.pone.0150204 (PMC4777443; doi:10.1371/journal.pone.0150204)
Supplement: S1 Table — (XLSX) [file pone.0150204.s001.xlsx]

## Sheet: Hoja1
	Normalized Zernike coefficients in microns
	Pupil diameter = 4.00 mm
	P1	P2
0	0.0	0.0
1	0.0	0.0
2	0.0	0.0
3	-2.212032	0.0226753448
4	1.948857	3.1149543365
5	2.363622	-0.4506138294
6	0.521778	0.0
7	-0.089515	0.0
8	0.154610	0.0
9	0.008420	0.0
10	0.342475	0.0
11	-1.131467	0.0
12	0.184685	0.0
13	0.127708	0.0
14	0.169751	0.0
15	0.008032	0.0
16	0.029500	0.0
17	-0.170403	0.0
18	0.102179	0.0
19	-0.110237	0.0
20	-0.049053	0.0
21	0.009105	0.0
22	0.145712	0.0
23	-0.395014	0.0
24	0.091771	0.0
25	0.035194	0.0
26	0.069828	0.0
27	-0.071692	0.0
28	0.062259	0.0
29	0.071637	0.0
30	0.021597	0.0
31	-0.055417	0.0
32	0.079183	0.0
33	-0.035653	0.0
34	-0.021348	0.0
35	-0.132814	0.0
36	0.002512	0.0
37	0.016872	0.0
